# Supplementary material for: Some population parameters of three flatfish species (Arnoglossus laterna, Monochirus hispidus, and Microchirus ocellatus) from Güllük Bay, southern Aegean Sea
Source: PeerJ. 2026 May 18;14:e21227. doi: 10.7717/peerj.21227 (PMC13192461; doi:10.7717/peerj.21227)
Supplement: Supplemental Information 1 [file peerj-14-21227-s001.zip]

Archive with 6 entries (5 files):
- peerj-131232-PeerJ131232RawDataStaffER/
- __MACOSX/._peerj-131232-PeerJ131232RawDataStaffER
- peerj-131232-PeerJ131232RawDataStaffER/peerj-131232-Supplementary_Material.xlsx
- __MACOSX/peerj-131232-PeerJ131232RawDataStaffER/._peerj-131232-Supplementary_Material.xlsx
- peerj-131232-PeerJ131232RawDataStaffER/peerj-131232-Raw_Data.xlsx
- __MACOSX/peerj-131232-PeerJ131232RawDataStaffER/._peerj-131232-Raw_Data.xlsx
