# Supplementary material for: Some population parameters of three flatfish species (Arnoglossus laterna, Monochirus hispidus, and Microchirus ocellatus) from Güllük Bay, southern Aegean Sea
Source: PeerJ. 2026 May 18;14:e21227. doi: 10.7717/peerj.21227 (PMC13192461; doi:10.7717/peerj.21227)
Supplement: Supplemental Information 1 [file peerj-14-21227-s001.zip › peerj-131232-PeerJ131232RawDataStaffER/peerj-131232-Supplementary_Material.xlsx]

## Sheet: Information
	It encompasses the entire body of literature up to the year 2025.
	All sheets separately encompass the LWR and AG studies for each species.

## Sheet: A.laterna_LWR
Location	N	Sex	F/M*	TLmin-TLmax	a	b	SE of b	CI of b	R2	GT
Italy		C			4.6e-07	3.534					Matta, F. (1959). Preliminary notes on the biometry of some fish species of the Tuscan archipelago. Proc. Gen. Fish. Coun. Medit., 5, 121-134.
Adriatic Sea		F			0.002	3.28					Giovanardi, O., Piccinetti, C. (1983). Biology and fishery of the scaldfish Arnoglossus laterna (Walbaum, 1792) in the Adriatic Sea. FAO Fish. Rep., 290, 161–166.
		M			0.0068	3.03					Giovanardi, O., Piccinetti, C. (1983). Biology and fishery of the scaldfish Arnoglossus laterna (Walbaum, 1792) in the Adriatic Sea. FAO Fish. Rep., 290, 161–166.
Bay of Biscay	35	C		5.0-14.0	0.00236	3.389			0.94		Pereda, P., Villamor, B., (1991). Relaciones biometricas en peces de la plataforma Cantabrica. Informes tecnicos. Instituto Espanol de Oceanographia, 92, 39.
Balearic Islands	20	C		8.0-13.0	0.0025	3.45			0.92		Merella P., Quetglas A., Alemany F., Carbonell A. (1997). Length–weight relationship of fishes and cephalopods from the Balearic Islands (western Mediterranean). Naga, 20, 66–68.
Aegean Sea	643	C		6.0-15.3	0.00932	2.897			0.94		Mater, S., Bayhan, B. (2000). İzmir Körfezi' nde (Ege Denizi) yaşayan küçük pisi balığının (Arnoglossus laterna Walbaum, 1792) Morfolojisi ve boy-ağırlık ilişkisi üzerine bir araştırma. Su Ürünleri Dergisi, 17(1-2), 1 - 7.
Eastern Mediterranean	161	F	0.72		0.005	3.103			0.93		Özütok, M., Avşar, D. (2002). Estimation of growth, mortality and the exploitation rate of the scaldfish (Arnoglossus laterna Walbaum, 1792) population from the Yumurtalık (Adana) Bight. Ege Üniversitesi Su Ürünleri Dergisi, 19(3), 349–358.
	225	M			0.006	3.062			0.91		Özütok, M., Avşar, D. (2002). Estimation of growth, mortality and the exploitation rate of the scaldfish (Arnoglossus laterna Walbaum, 1792) population from the Yumurtalık (Adana) Bight. Ege Üniversitesi Su Ürünleri Dergisi, 19(3), 349–358.
	390	C		3.9-13.8	0.005	3.116			0.92	A+	Özütok, M., Avşar, D. (2002). Estimation of growth, mortality and the exploitation rate of the scaldfish (Arnoglossus laterna Walbaum, 1792) population from the Yumurtalık (Adana) Bight. Ege Üniversitesi Su Ürünleri Dergisi, 19(3), 349–358.
Edremit Bay	319	C		5.5-15.8	0.0065	3.182			0.96	A+	Çakır, D.T., Akalın, S., Ünlüoğlu, A., Bayhan, B., Hoşsucu, B. (2003). The flatfish species in Edremit Bay and length–weight relationships for three of them Citharus linguatula (Linnaeus, 1758), Arnoglossus laterna (Walbaum, 1792), Arnoglossus kessleri (Schmidt, 1915). Ege Üniveristesi Su Ürünleri Dergisi 20(3–4), 529–536.
Eastern Mediterranean	594	C		2.2-11.8	0.008	3.007			0.97	I	Çiçek, E., Avsar, D., Yeldan, H., Ozutok, M. (2006). Length–weight relationships for 31 teleost fishes caught by bottom trawl net in the Babadillimani Bight (northeastern Mediterranean). J. Appl. Ichthyol., 22(4), 290–292. https://doi.org/10.1111/j.1439-0426.2006.00755.
Northern Aegean Sea	8	C		7.6-18.3	0.015	2.747	0.107		0.99	A-	Karakulak, F.S., Erk, H., Bilgin, B. (2006). Length-weight relationships for 47 coastal fish species from the northern Aegean Sea, Turkey. J. Appl. Ichthyol. 22, 274-278. https://doi.org/10.1111/j.1439-0426.2006.00736.x
Aegean Sea	721	C		6.8-21.9	0.0052	3.168			0.96	A+	Özaydın O., Taskavak E. (2006). Length–weight relationships for 47 fish species from Izmir Bay (eastern Aegean Sea, Turkey). Acta Adriat., 47(2), 211–216.
Eastern Mediterranean	291	C		4.5-13.4	0.0122	2.835	0.055	2.158- 2.943	0.95		Sangun, L., Akamca, E., Akar, M. (2007). Weight-length relationships for 39 fish species from the North-Eastern Mediterranean coast of Turkey. Turk. J. Fish. Aquat. Sci., 7, 37-40.
Aegean Sea	323	F	0.58	6.0-14.9	0.0081	2.986			0.97		Uçkun İlhan, D., Akalin, S., Ozaydin, O., Tosunoglu, Z., Leblebici, S., Uluturk, E. (2007). Length and growth parameters of scaldfish (Arnoglossus laterna Walbaum, 1792) in İzmir Bay, Aegean Sea. Rap. Comm. Int. Mer Méditerr., 38, 626.
	554	M		4.8-13.5	0.0093	2.925			0.98		Uçkun İlhan, D., Akalin, S., Ozaydin, O., Tosunoglu, Z., Leblebici, S., Uluturk, E. (2007). Length and growth parameters of scaldfish (Arnoglossus laterna Walbaum, 1792) in İzmir Bay, Aegean Sea. Rap. Comm. Int. Mer Méditerr., 38, 626.
	877	C		4.8-14.9	0.0087	2.949			0.98		Uçkun İlhan, D., Akalin, S., Ozaydin, O., Tosunoglu, Z., Leblebici, S., Uluturk, E. (2007). Length and growth parameters of scaldfish (Arnoglossus laterna Walbaum, 1792) in İzmir Bay, Aegean Sea. Rap. Comm. Int. Mer Méditerr., 38, 626.
Aegean Sea	1078	C		4.5-14.9	0.0097	2.906			0.96	A-	Özaydın O., Uçkun D., Akalın S., Leblebici S., Tosunoğlu Z. (2007). Length–weight relationships of fishes captured from Izmir Bay, Central Aegean Sea. J. Appl. Ichthyol., 23(6), 695–696. https://doi.org/10.1111/j.1439-0426.2007.00853.x
Aegean Sea	796	C		5.6-17.1	0.0073	3.009		2.931-3.087	0.96		Bayhan, B., Sever, T. M., Taşkavak, E. (2008a). Length-weight relationships of seven flatfishes (Pisces: Pleuronectiformes) from Aegean Sea. Turk. J. Fish. Aquat. Sci., 8(2), 377-379
Aegean Sea	250	F	0.62		0.0035	3.301			0.96	A+	Bayhan, B., Sever, T. M., Taşkavak, E. (2008b). Age, length–weight relationships and diet composition of scaldfish Arnoglossus laterna (Walbaum, 1792) (Pisces: Bothidae) in İzmir Bay (Aegean Sea). J. Anim. Vet. Adv., 7(8), 924–929.
	406	M			0.0066	3.043			0.97	I	Bayhan, B., Sever, T. M., Taşkavak, E. (2008b). Age, length–weight relationships and diet composition of scaldfish Arnoglossus laterna (Walbaum, 1792) (Pisces: Bothidae) in İzmir Bay (Aegean Sea). J. Anim. Vet. Adv., 7(8), 924–929.
	1081	C		5.6-15.7	0.0073	3.011			0.97	I	Bayhan, B., Sever, T. M., Taşkavak, E. (2008b). Age, length–weight relationships and diet composition of scaldfish Arnoglossus laterna (Walbaum, 1792) (Pisces: Bothidae) in İzmir Bay (Aegean Sea). J. Anim. Vet. Adv., 7(8), 924–929.
Aegean Sea	633	F	0.64	5.5-19.8	0.0067	3.09			0.97	A+	İlkyaz A.T., Metin G., Soykan O., Kinacigil H.T. (2008). Length–weight relationship of 62 fish species from the central Aegean Sea, Turkey. J. Appl. Ichthyol., 24 (6), 699–702. https://doi.org/10.1111/j.1439-0426.2008.01167.x
	996	M		5.6-17.6	0.0079	3			0.95	I	İlkyaz A.T., Metin G., Soykan O., Kinacigil H.T. (2008). Length–weight relationship of 62 fish species from the central Aegean Sea, Turkey. J. Appl. Ichthyol., 24 (6), 699–702. https://doi.org/10.1111/j.1439-0426.2008.01167.x
Algarve	82	C		3.4-16.4	0.0088	3.04			0.99	I	Veiga, P., Machado, D., Almeida, C., Bentes, L., Monteiro, P., Oliveira, F., Ruano, M., Erzini, K., Gonçalves, J.M.S. (2009). Weight–length relationships for 54 species of the Arade estuary, southern Portugal. J. Appl. Ichthyol., 25(4), 493–496. DOI: 10.1111/j.1439-0426.2009.01230.x
Sicily	1455	C		4.0-16.0	0.0093	2.976	0.017	2.942-3.010	0.95		Giacalone, V.M., G.D' Anna, Badalamenti, F., Pipitone, C. (2010). Weight-length relationships and condition factor trends for thirty-eight fish species in trawled and untrawled areas off the coast of northern Sicily (central Mediterranean Sea). J. Appl. Ichthyol. 26, 954-957. https://doi.org/10.1111/j.1439-0426.2010.01491.x
Sea of Marmara	7	C		5.2-12.3	0.0207	2.67	0.448		0.97	I	Keskin, Ç., Gaygusuz, Ö. (2010). Length-weight relationships of fishes in shallow waters of Erdek Bay (Sea of Marmara, Turkey). IUFS J. Biol. 69(2), 87-94.
Aegean Sea	513	F	0.52		0.0096	2.92			0.97	A-	Uçkun İlhan, D., Akalın, S., Özaydın, O., Tosunoğlu, Z., Leblebici, S. (2010). On the growth of the scaldfish Arnoglossus laterna (Walbaum, 1792) from İzmir Bay, central Aegean Sea. Turk. J. Zool., 34 (2), 249–254. https://doi.org/10.3906/zoo-0902-13
	978	M			0.0111	2.857			0.98	A-	Uçkun İlhan, D., Akalın, S., Özaydın, O., Tosunoğlu, Z., Leblebici, S. (2010). On the growth of the scaldfish Arnoglossus laterna (Walbaum, 1792) from İzmir Bay, central Aegean Sea. Turk. J. Zool., 34 (2), 249–254. https://doi.org/10.3906/zoo-0902-14
	1892	C		3.9-16.0	0.0096	2.917			0.98	A-	Uçkun İlhan, D., Akalın, S., Özaydın, O., Tosunoğlu, Z., Leblebici, S. (2010). On the growth of the scaldfish Arnoglossus laterna (Walbaum, 1792) from İzmir Bay, central Aegean Sea. Turk. J. Zool., 34 (2), 249–254. https://doi.org/10.3906/zoo-0902-15
Sea of Marmara	58	C		6.8-20.0	0.0068	3.016			0.96	I	Bök, T.D., Göktürk, D., Kahraman, A.E., Alicli, T.Z., Acun, T., Ates, C. (2011). Length–weight relationships of 34 fish species from the Sea of Marmara, Turkey. J. Anim. Vet. Adv., 10(23), 3037–3042. https://doi.org/10.3923/javaa.2011.3037.3042
Adriatic Sea		F			0.0032	3.372			0.98	A+	Tičina, V., Matić-Skoko, S. (2012). Age, growth and mortality of scaldfish (Arnoglossus laterna Walbaum, 1792) from the Adriatic Sea. J. Appl. Ichthyol., 28(5), 836–841. https://doi.org/10.1111/j.1439-0426.2012.01975.x
		M			0.003	3.365			0.98	A+	Tičina, V., Matić-Skoko, S. (2012). Age, growth and mortality of scaldfish (Arnoglossus laterna Walbaum, 1792) from the Adriatic Sea. J. Appl. Ichthyol., 28(5), 836–841. https://doi.org/10.1111/j.1439-0426.2012.01975.x
Aegean Sea	1305	C		4.5-14.9	0.0092	29.295	0.0193	2.892-2.967	0.94	A-	Bilge, G., Yapıcı, S., Filiz, H., Cerim, H. (2014). Weight–length relations for 103 fish species from the southern Aegean Sea, Turkey. Acta Ichthyol. Piscat., 44(3), 263-269. https://doi.org/10.3750/AIP2014.44.3.11
Aegean Sea	2469	C		4.4-19.8	0.0074	3.04			0.97	A+	İlkyaz A.T., Metin G., Soykan O., Kınacıgil H.T. (2017). Age, growth, and reproduction of Mediterranean scaldfish, Arnoglossus laterna (Actinopterygii: Pleuronectiformes: Bothidae), in the east-central Aegean Sea. Acta Ichthyol. Piscat. 47 (1): 53–61. https://doi.org/10.3750/AIEP/02051
Southern Aegean Sea	116	F	0.65	5.7-13.5	0.004	3.353	0.056	3.242-3.465	0.97	A+	Present Study
	178	M		6-14.2	0.0043	3.314	0.05	3.215-3.414	0.96	A+	Present Study
	407	C		4.1-14.2	0.005	3.256	0.031	3.195-3.317	0.96	A+	Present Study

## Sheet: A.laterna_AG
Region	Sex	Lmax	Loo (cm)	K	t0	M	M (Djabali et al., 1994)	φ	tmax
Adriatic	C		15.8	0.57	-0.773	0.6	0.57*	2.15	4	Giovanardi, O., Piccinetti, C. (1983). Biology and fishery of the scaldfish Arnoglossus laterna (Walbaum, 1792) in the Adriatic Sea. FAO Fish. Rep., 290, 161–166.
France	M	17	15.2	1.032	-0.773		0.79*	2.38	7.5	Deniel, C. (1990). Comparative study of growth of flatfishes on the west coast of Brittany. J. Fish. Biol., 37, 149–166. https://doi.org/10.1111/j.1095-8649.1990.tb05936.x
	F		15.8	0.84	-0.69		0.70*	2.32		Deniel, C. (1990). Comparative study of growth of flatfishes on the west coast of Brittany. J. Fish. Biol., 37, 149–166. https://doi.org/10.1111/j.1095-8649.1990.tb05936.x
Denmark	C	25							8	Muus B.J., Nielsen J.G. 1999. Sea fish. Scandinavian Fishing Year Book, Hedehusene, Denmark.
Türkiye	M		15.88	0.14	-1.71		0.27*	1.548*	8	Özütok, M., Avşar, D. (2002). Estimation of growth, mortality and the exploitation rate of the scaldfish (Arnoglossus laterna Walbaum, 1792) population from the Yumurtalık (Adana) Bight. Ege Üniversitesi Su Ürünleri Dergisi, 19(3), 349–358.
	F		14.55	0.15	-1		0.29*	1.502*		Özütok, M., Avşar, D. (2002). Estimation of growth, mortality and the exploitation rate of the scaldfish (Arnoglossus laterna Walbaum, 1792) population from the Yumurtalık (Adana) Bight. Ege Üniversitesi Su Ürünleri Dergisi, 19(3), 349–358.
	C		15.6	0.13	-1.54		0.26*	1.500*		Özütok, M., Avşar, D. (2002). Estimation of growth, mortality and the exploitation rate of the scaldfish (Arnoglossus laterna Walbaum, 1792) population from the Yumurtalık (Adana) Bight. Ege Üniversitesi Su Ürünleri Dergisi, 19(3), 349–358.
Türkiye	M		14.07	0.212			0.34*	1.623		Uçkun İlhan, D., Akalin, S., Ozaydin, O., Tosunoglu, Z., Leblebici, S., Uluturk, E. (2007). Length and growth parameters of scaldfish (Arnoglossus laterna Walbaum, 1792) in İzmir Bay, Aegean Sea. Rap. Comm. Int. Mer Méditerr., 38, 626.
	F		16.34	0.388			0.47*	2.015		Uçkun İlhan, D., Akalin, S., Ozaydin, O., Tosunoglu, Z., Leblebici, S., Uluturk, E. (2007). Length and growth parameters of scaldfish (Arnoglossus laterna Walbaum, 1792) in İzmir Bay, Aegean Sea. Rap. Comm. Int. Mer Méditerr., 38, 626.
	C		16.7	0.392			0.47*	2.039		Uçkun İlhan, D., Akalin, S., Ozaydin, O., Tosunoglu, Z., Leblebici, S., Uluturk, E. (2007). Length and growth parameters of scaldfish (Arnoglossus laterna Walbaum, 1792) in İzmir Bay, Aegean Sea. Rap. Comm. Int. Mer Méditerr., 38, 626.
Türkiye	C		16.87	0.236	-0.887		0.36*	1.827*	5	Bayhan, B., Sever, T. M., Taşkavak, E. (2008b). Age, length–weight relationships and diet composition of scaldfish Arnoglossus laterna (Walbaum, 1792) (Pisces: Bothidae) in İzmir Bay (Aegean Sea). J. Anim. Vet. Adv., 7(8), 924–929.
Türkiye	F		17.58	0.412	-0.379		0.48*	2.105		Uçkun İlhan, D., Akalın, S., Özaydın, O., Tosunoğlu, Z., Leblebici, S. (2010). On the growth of the scaldfish Arnoglossus laterna (Walbaum, 1792) from İzmir Bay, central Aegean Sea. Turk. J. Zool., 34 (2), 249–254. https://doi.org/10.3906/zoo-0902-13
	M		15.36	0.461	-0.332		0.51*	2.036		Uçkun İlhan, D., Akalın, S., Özaydın, O., Tosunoğlu, Z., Leblebici, S. (2010). On the growth of the scaldfish Arnoglossus laterna (Walbaum, 1792) from İzmir Bay, central Aegean Sea. Turk. J. Zool., 34 (2), 249–254. https://doi.org/10.3906/zoo-0902-14
	C		17.19	0.495	-0.38		0.53*	2.165		Uçkun İlhan, D., Akalın, S., Özaydın, O., Tosunoğlu, Z., Leblebici, S. (2010). On the growth of the scaldfish Arnoglossus laterna (Walbaum, 1792) from İzmir Bay, central Aegean Sea. Turk. J. Zool., 34 (2), 249–254. https://doi.org/10.3906/zoo-0902-15
Croatia	C	17.1	17.3	0.258	-1.0026		0.37*	1.89	6	Tičina, V., Matić-Skoko, S. (2012). Age, growth and mortality of scaldfish (Arnoglossus laterna Walbaum, 1792) from the Adriatic Sea. J. Appl. Ichthyol., 28(5), 836–841. https://doi.org/10.1111/j.1439-0426.2012.01975.x
Türkiye	C		20.62	0.245	-1.071	0.45	0.36*	2.02	8	İlkyaz A.T., Metin G., Soykan O., Kınacıgil H.T. (2017). Age, growth, and reproduction of Mediterranean scaldfish, Arnoglossus laterna (Actinopterygii: Pleuronectiformes: Bothidae), in the east-central Aegean Sea. Acta Ichthyol. Piscat. 47 (1): 53–61. https://doi.org/10.3750/AIEP/02051
Türkiye	C	14.2	21.3	0.21	-0.62	0.175	0.175	1.79	3	Present Study
* Calculated by authors

## Sheet: M.hispidus_LWR
Locality	Territory	n	a	b	Sex	Length (cm)	Length	r2	SD b	Source
Grecee	Thermaikos Gulf	24	0.0537	2.45	Unsexed	9.2-12.8	TL	0.89	0.183	Karachle KP and Stergiou KI. 2008. Length-length and lengthweight relationships of several fish species from the NorthAegean Sea (Greece). Journal of Biological Research, 10:149-157.
Türkiye	Saroz Bay	15	0.0565	2.43	Unsexed	9.7-13.7	TL	0.9369	0.175	Özekinci U, Cengiz O, Ismen A, Altinagac U and Ayaz A. 2009.Length-weight relationships of thirteen flatfishes (Pisces:Pleuronectiformes) from Saroz Bay (North Aegean Sea,Turkey). Journal of Animal and Veterinary Advances, 8(9):1800-1801.
Türkiye	Gallipoli Peninsula	17	0.0681	2.64		9.6--14	TL	0.96	0.1153	Cengiz Ö. 2022. Length-weight relationships of eight discarded flatfish species from Gallipoli Peninsula (Northern Aegean Sea, Türkiye): An evaluation for ecosystem-based fisheries management. The Palawan Scientist, 14(2): 26-34.

## Sheet: M.hispidus_AG
Territory	Locality	Loo (cm)	Length Type	K (1/y)	t0 (years)	Sex	M	M (Djabali et al., 1994)*	Temp° C	Lm	Ø'
Greece	Eastern Mediterranean	11.2		0.411		M		0.51069	14	6	1.71	Stergiou, K.I., 1991. Biology, ecology and dynamics of Cepola macrophthalma (L., 1758) (Pisces: Cepolidae) in the Euboikos and Pagassitikos Gulfs). Ph.D. thesis, Aristotle Univ. Thessaloniki, Greece. 222 p. (in Hellenic, English abstract).
Greece	Eastern Mediterranean	14.8		0.378		F		0.473654	14	8.5	1.92	Stergiou, K.I., 1991. Biology, ecology and dynamics of Cepola macrophthalma (L., 1758) (Pisces: Cepolidae) in the Euboikos and Pagassitikos Gulfs). Ph.D. thesis, Aristotle Univ. Thessaloniki, Greece. 222 p. (in Hellenic, English abstract).
Italy	Sardinia	11.3	TL	0.411	-0.94	M		0.510158		6	1.72	Cau, A. and A. Deiana, 1983. Reproduction et accroissement dans quelques Soleidae de la Méditerranée du centre occidental. Rapp. Comm. int. Mer Médit. 28(5):61-62.
Italy	Sardinia	14.8	TL	0.378	-0.03	F		0.473654		8.5	1.92	Cau, A. and A. Deiana, 1983. Reproduction et accroissement dans quelques Soleidae de la Méditerranée du centre occidental. Rapp. Comm. int. Mer Médit. 28(5):61-62.
Portugal	Sado Estuary	17.4		0.24	-1.13	F		0.368781			1.86*	Amaral, V., & Cabral, H. N. (2004). Ecology of the whiskered sole in the Sado Estuary, Portugal. Journal of fish biology, 64(2), 460-474.
Portugal	Sado Estuary	11.1		0.7	-0.25	M		0.670454			1.94*	Amaral, V., & Cabral, H. N. (2004). Ecology of the whiskered sole in the Sado Estuary, Portugal. Journal of fish biology, 64(2), 460-474.
Türkiye	Güllük Bay	14.7		0.38		C		0.475306			1.91	Present study
		* Calculated by authors

## Sheet: M.ocellatus_LWR
Territory	Locality	n	a	b	Sex	Length (cm)	Length type	r2	SD b	Source
Egypt	GFCM GSA 26; off the coast of Egypt / 2008-2010, 2017-2018.	400	0.046	2.461	unsexed	6.0 - 21.0	TL	0.950	0.04	Mehanna, S.F. and A.E. Farouk, 2021. Length-weight relationship of 60 fish species from the Eastern Mediterranean Sea, Egypt (GFCM-GSA 26). Front. Mar. Sci. 2021.
Türkiye	Gallipoli Peninsula / 2017.	11	0.0321	2.7	unsexed	10.2 - 13.5	TL	0.970	0.36	Cengiz, Ö., 2022. Length-weight relationships of eight discarded flatfish species from Gallipoli Peninsula (Northern Aegean Sea, Türkiye): An evaluation for ecosystem-based fisheries management. The Palawan Scientist 14(2):26-34.
Egypt	off Alexandria, 1998	40	0.018	2.9	unsexed	9.3 - 16.6	TL	0.962		Abdallah, M., 2002. Length-weight relationship of fishes caught by trawl off Alexandria, Egypt. Naga, ICLARM Q. 25(1):19-20.
Spain	Gulf of Cadiz / 2019-2022.	27	0.0146	3.007	unsexed	5.2 - 15.4	TL	0.974	0.2	Rodríguez-García, C., J. Castro-Gutiérrez, A.R. Domínguez-Bustos, A. García-González and R. Cabrera-Castro, 2023. Every fish counts: Challenging length-weight relationship bias in discards. Fishes 8(222)1-18.
Türkiye	Izmir Bay, 2005-2006.	6	0.0079	3.25	mixed	7.7 - 12.7	TL	0.991	0.43	Ilkyaz, A.T., G.: Soykan, O. Metin and H.T. Kinacigil, 2008. Length-weight relationship of 62 fish species from the Central Aegean Sea, Turkey. J. Appl. Ichthyol. 24:699-702.
Portugal	Nazaré to St André, 1997	20	0.0026	3.667	unsexed	13.0 - 18.1	TL	0.599		Mendes, B., P. Fonseca and A. Campos, 2004. Weight-length relationships for 46 fish species of the Portugese west coast. J. Appl. Ichthyol. 20:355-361.
Türkiye	Saros Bay	8	0.0326	2.7289	unsexed	13.7-.18.81	TL	0,9743		Özekinci, U., Cengiz, Ö., İşmen, A., Altinağaç, U., & Ayaz, A. (2009). LengthWeight Relationships of Thirteen Flatfishes (Pisces: Pleuronectiformes)from Saroz Bay (North Aegean Sea, Turkey). Journal of Anımal andVeterinary Advances, 8(9):1800-1801.
Spain	Balearic Islands and the Iberian coast	11	0.0062	3.3142	unsexed	2018-07-11	TL	0.947	0.102	Morey, G., Moranta, J., Massutı, E., Grau, A., Linde, M., Riera, F., & Morales-Nin, B. (2003). Weight–length relationships of littoral to lower slope fishes from the western Mediterranean. Fisheries Research, 62(1), 89-96.
Türkiye	Güllük Bay	76	0.0105	3.181	F	13.9-71.42	TL	0.904	0.121	Present study
		90	0.0123	3.092	M	11.76-67.44	TL	0.895	0.113	Present study
		166	0.0099	3.192	C	11.76-71.42	TL	0.899	0.084	Present study

## Sheet: M.ocellatus_AG
Territory	Locality	Loo (cm)	Length Type	K (1/y)	t0 (years)	Sex	M	M (Djabali et al., 1994)*	Temp° C	Lm	Ø'
Türkiye	Güllük Bay	17.56	TL	0.22	-1.57			0.35			1.83	Present study
