# Supplementary material for: Some population parameters of three flatfish species (Arnoglossus laterna, Monochirus hispidus, and Microchirus ocellatus) from Güllük Bay, southern Aegean Sea
Source: PeerJ. 2026 May 18;14:e21227. doi: 10.7717/peerj.21227 (PMC13192461; doi:10.7717/peerj.21227)
Supplement: Supplemental Information 1 [file peerj-14-21227-s001.zip › peerj-131232-PeerJ131232RawDataStaffER/peerj-131232-Raw_Data.xlsx]

## Sheet: Raw_Data
A.laterna						M.hispidus					M.ocellatus
TL	W	Age				TL	W	Age			TL	W	Age
4.1	0.68	1				6.8	4.3	2			9.5	13.9	2
5.1	0.96	1				6.9	3.41	2			9.6	12.97	2
5.3	0.89	1				7.1	4.25	2			9.6	13.86	2
5.5	1.06	1				7.8	5.32	2			9.7	13.9	2
5.6	1.36	1				7.9	6.92	2			9.8	16.13	2
5.6	1.54	1				8	7.75	2			9.8	14.76	3
5.7	1.48	1				8	5.43	2			10	15.46	3
5.9	1.51	1				8.1	5.13	2			10	11.76	3
5.9	1.7	1				8.2	5.59	2			10.3	13.3	3
6	1.41	1				8.3	4.89	2			10.5	19.65	3
6	1.9	1				8.5	7.18	2			10.5	14.03	3
6.1	1.66	1				8.5	6.9	3			10.6	20.74	3
6.1	2.07	1				8.5	7.26	3			10.6	16.97	3
6.3	1.92	1				8.6	8.11	3			10.7	19.5	3
6.4	2.05	1				8.7	7.35	3			10.7	19.77	3
6.6	2.13	1				8.8	9.32	3			10.8	21.17	3
6.6	2.38	1				8.8	8.5	3			10.8	16.72	3
6.6	2	1				8.9	7.63	3			10.8	22.68	3
6.6	2.25	1				9	8.45	3			10.8	17.54	3
6.7	2.8	1				9	8.55	3			10.9	20.29	3
6.7	2.62	1				9	7.75	3			10.9	23.3	3
6.7	2.5	1				9	7.83	3			11	21.4	3
6.8	2.94	1				9	9.14	3			11	21.99	3
6.8	2.24	1				9.1	8.47	3			11	21.58	3
6.8	2.64	1				9.2	10.08	3			11	20.06	3
6.8	2.32	1				9.2	9.64	3			11	18.69	3
6.9	2.84	1				9.2	8.32	3			11	22.2	3
6.9	2.43	1				9.2	9.42	3			11	23.63	3
6.9	3.02	1				9.3	10.08	3			11	20.35	3
6.9	1.74	1				9.3	9.42	3			11	20.31	3
7	2.97	1				9.4	9.16	3			11.1	20.92	3
7	3.29	1				9.6	9.86	3			11.1	23.8	3
7	3.53	1				9.6	7.62	3			11.1	23.41	3
7	2.66	1				9.6	10.43	3			11.1	26.24	3
7	2.49	1				9.7	12.37	3			11.2	19.97	3
7	2.53	1				9.8	11.58	3			11.2	20.8	3
7	2.73	1				9.8	10.87	3			11.2	22.9	3
7	2.92	1				9.8	10.6	3			11.2	21.62	3
7.1	2.75	1				9.8	12.55	3			11.2	23.06	3
7.2	2.97	1				9.8	11.49	3			11.3	21.4	3
7.2	2.9	1				9.8	11.06	3			11.3	20.76	3
7.2	2.84	1				9.9	11.89	3			11.3	23.91	3
7.3	3.72	1				9.9	12.77	3			11.4	28.2	3
7.3	3.38	1				9.9	13.25	3			11.4	22.41	3
7.3	2.71	2				9.9	10.68	3			11.4	25.94	3
7.3	2.55	2				9.9	10.99	3			11.4	25.83	3
7.3	2.95	2				10	12.04	3			11.4	22.44	3
7.3	3.38	2				10	12.69	3			11.4	21.63	3
7.3	2.61	2				10	10.54	3			11.5	25.16	3
7.4	3.63	2				10	9.49	3			11.5	27.3	3
7.4	3.13	2				10	11.88	3			11.5	24.52	3
7.4	3.26	2				10	12.83	3			11.5	21.71	3
7.4	3.26	2				10	10.14	3			11.5	26.85	3
7.4	2.78	2				10.1	8.65	3			11.5	23.62	3
7.5	4.32	2				10.1	10.95	3			11.6	22.65	3
7.5	4.25	2				10.1	13.36	3			11.6	17.6	3
7.5	4.22	2				10.2	12.09	3			11.7	26.74	3
7.5	3.19	2				10.2	12.06	3			11.7	27.27	4
7.5	3.32	2				10.2	12.75	3			11.7	20.63	4
7.5	3.22	2				10.2	12.98	3			11.8	24.64	4
7.5	3.3	2				10.2	13.83	3			11.8	27.78	4
7.5	2.61	2				10.3	15.34	3			11.8	25	4
7.5	2.78	2				10.3	12.32	3			11.8	22.22	4
7.6	3.84	2				10.3	11.83	3			11.8	23.73	4
7.6	4.96	2				10.4	10.83	3			11.9	22.37	4
7.6	4.1	2				10.4	12.69	3			11.9	32.4	4
7.6	4.24	2				10.4	14.1	3			11.9	26.01	4
7.6	3	2				10.4	15.64	3			11.9	21.24	4
7.6	3.42	2				10.5	13.83	3			12	27.61	4
7.6	3.27	2				10.6	11.88	3			12	31.44	4
7.7	4.25	2				10.6	12.99	3			12	32.28	4
7.7	3.77	2				10.6	16.12	3			12	34.34	4
7.7	3.16	2				10.6	15.78	3			12	32.28	4
7.7	3.7	2				10.6	15.37	3			12	27.05	4
7.7	3.91	2				10.7	15.28	3			12	27.83	4
7.8	3.9	2				10.7	12.53	3			12	21.41	4
7.8	4.62	2				10.8	16.34	3			12	28.2	4
7.8	3.68	2				10.8	15.33	3			12.1	25.7	4
7.8	3.3	2				10.8	13.75	3			12.2	29.08	4
7.8	3.03	2				10.9	17.27	3			12.2	27.81	4
7.8	3.7	2				10.9	16.96	3			12.2	25.22	4
7.8	4.06	2				11	16.53	3			12.2	25.03	4
7.9	4.69	2				11	15.81	3			12.3	33.73	4
7.9	5.78	2				11	16.73	3			12.3	37.2	4
7.9	4.98	2				11	17.7	3			12.3	30.02	4
7.9	3.52	2				11.1	19.92	3			12.3	27.63	4
7.9	3.6	2				11.2	14.49	3			12.4	35.58	4
7.9	3.92	2				11.2	18.9	3			12.5	35.61	4
7.9	4.87	2				11.3	17.97	3			12.5	40.76	4
7.9	3.89	2				11.4	20.83	3			12.5	28.09	4
7.9	3.27	2				11.4	17.41	4			12.5	28.64	4
8	4.02	2				11.4	15.96	4			12.6	38.54	4
8	5.87	2				11.4	17.01	4			12.6	30.13	4
8	4.49	2				11.8	15.49	4			12.6	34.3	4
8	3.62	2									12.6	29.9	4
8	4.22	2									12.6	32.34	4
8	3.97	2									12.6	28.81	4
8	4.04	2									12.6	33.34	4
8	3.4	2									12.7	39.13	4
8.1	4.94	2									12.7	32.1	4
8.1	5.12	2									12.7	29.96	4
8.1	4.42	2									12.7	34.39	4
8.2	5.68	2									12.7	31.51	4
8.2	4.21	2									12.7	29.8	4
8.2	5.28	2									12.8	39.63	4
8.2	5.78	2									12.8	30.28	4
8.2	5.53	2									12.8	31.06	4
8.2	4.2	2									12.8	26.66	4
8.3	5.78	2									12.9	44.87	4
8.3	5.02	2									12.9	32.84	4
8.3	4.1	2									12.9	32.77	4
8.3	4.13	2									12.9	36.2	4
8.3	3.31	2									12.9	32.95	4
8.4	5.06	2									12.9	31.79	4
8.4	5.52	2									13	32.8	4
8.4	6.39	2									13	37.1	4
8.4	4.44	2									13	39.11	4
8.4	4.12	2									13	33.88	4
8.4	4.74	2									13	34.19	4
8.4	4.6	2									13	35.78	4
8.4	4.51	2									13.1	40.01	4
8.5	6.17	2									13.1	33.98	4
8.5	5.3	2									13.1	32.28	4
8.5	5.42	2									13.2	40.45	4
8.5	6.68	2									13.2	34.44	4
8.5	5.22	2									13.2	37.72	5
8.5	4.91	2									13.3	42.39	5
8.5	4.64	2									13.4	47.94	5
8.6	6.4	2									13.4	36.01	5
8.6	5.99	2									13.5	37.92	5
8.6	7.23	2									13.5	37.19	5
8.6	4.73	2									13.6	40.46	5
8.7	5.88	2									13.7	41.99	5
8.7	5.77	2									13.7	40.56	5
8.7	5.74	2									13.8	39.11	5
8.8	5.69	2									13.9	42.23	5
8.8	6.17	2									13.9	33.57	5
8.8	5.9	2									13.9	43.57	6
8.8	6.37	2									13.9	47.12	6
8.8	6.14	2									13.9	39.59	6
8.8	4.87	2									14	42.97	6
8.8	6.1	2									14	63.79	6
8.8	4.95	2									14	54.8	6
8.8	6.87	2									14	45.29	6
8.9	5.65	2									14.1	41.97	6
8.9	6.07	2									14.1	47.38	6
8.9	6.66	2									14.1	52.33	6
8.9	8.18	2									14.2	37.96	6
9	6.59	2									14.3	45.71	6
9	8.31	2									14.4	46.86	6
9	6.38	2									14.4	50.11	6
9	7.76	2									14.4	44.8	6
9	7.5	2									14.5	53.03	6
9	6.98	2									14.6	49	6
9	6.72	2									14.6	48.1	6
9.1	7.61	2									14.6	51.48	6
9.1	5.95	2									14.6	46.66	7
9.1	7.11	2									14.7	48.69	7
9.1	7.71	2									14.7	57.49	7
9.1	7.63	2									14.7	45.57	7
9.1	6.8	2									14.8	52.83	7
9.2	8.24	2									15	67.44	7
9.2	6.32	2									15	52.02	7
9.2	6.95	2									15.2	71.42	7
9.2	7.59	2									15.2	63.83	7
9.3	7.89	2									15.2	54.19	7
9.3	6.76	2
9.3	8.71	2
9.3	7.53	2
9.3	6.14	2
9.4	6.93	2
9.4	7.85	2
9.4	6.47	2
9.4	7.17	2
9.4	6.81	2
9.4	6.87	2
9.4	7.69	2
9.4	6.87	2
9.5	8.35	2
9.5	8	2
9.5	7.7	2
9.5	6.1	2
9.6	8.72	2
9.6	8.02	2
9.6	7.81	2
9.6	7.78	2
9.6	8.22	2
9.6	8.75	2
9.6	8.62	2
9.6	8.98	2
9.6	7.65	2
9.6	7.06	2
9.6	8.17	2
9.6	8.1	2
9.6	9.94	2
9.6	7.02	2
9.7	5.95	2
9.7	8.32	2
9.7	7.89	2
9.7	8.11	2
9.7	8.47	2
9.7	7.86	2
9.8	8.12	2
9.8	8.7	2
9.8	8.9	2
9.8	9.77	2
9.8	8.24	2
9.8	8.51	2
9.8	8.17	2
9.8	7	2
9.8	7.54	2
9.8	6.87	2
9.9	8.9	2
9.9	7.94	2
9.9	9.59	2
9.9	9.25	2
9.9	8.15	2
9.9	9.01	2
10	9.8	2
10	7.87	2
10	9.99	2
10	8.18	2
10	8.17	2
10	7.81	2
10	9.96	2
10.1	7.32	2
10.1	9.67	2
10.1	9.25	2
10.1	9.2	2
10.1	4.99	2
10.1	8.67	2
10.1	9.47	2
10.1	8.48	2
10.1	10.45	2
10.1	8.8	2
10.1	8.7	2
10.1	8.47	2
10.1	8.36	2
10.2	8.5	2
10.2	9.83	2
10.2	9.63	2
10.2	7.89	2
10.2	9.11	2
10.2	8.42	2
10.2	9.43	2
10.3	9.36	2
10.3	9.58	2
10.3	10.03	2
10.3	10.21	2
10.3	10.57	2
10.3	11.68	2
10.3	11.89	2
10.3	8.05	2
10.3	10.14	2
10.4	10.45	2
10.4	9.34	2
10.4	10.37	2
10.4	9.79	2
10.4	8.29	2
10.4	10.39	2
10.4	8.51	2
10.4	9.74	2
10.5	9.76	2
10.5	9.87	2
10.5	10.33	2
10.5	9.12	2
10.5	11.03	2
10.5	10.69	2
10.5	10.91	2
10.5	11.39	2
10.5	13.3	2
10.6	8.63	2
10.6	10.02	3
10.6	9.08	3
10.6	10.26	3
10.6	9.98	3
10.7	10.72	3
10.7	10.49	3
10.7	10.81	3
10.7	10.67	3
10.7	10.4	3
10.7	10.51	3
10.8	10.21	3
10.8	11.92	3
10.8	13.3	3
10.8	13.49	3
10.8	9.54	3
10.8	13.72	3
10.8	10.22	3
10.8	11.41	3
10.8	12.86	3
10.8	11.23	3
10.9	12.03	3
10.9	13.54	3
10.9	12.09	3
10.9	13.76	3
10.9	9.97	3
10.9	12.23	3
10.9	13.29	3
10.9	12.48	3
11	9.79	3
11	12.39	3
11	13.25	3
11	12.46	3
11	13.04	3
11	11.63	3
11	14.03	3
11	12.6	3
11	10.51	3
11.1	11.2	3
11.1	11.85	3
11.1	13.6	3
11.1	10.92	3
11.1	13.34	3
11.1	14.6	3
11.1	11.4	3
11.1	11.1	3
11.2	12.5	3
11.2	12.63	3
11.2	13.86	3
11.2	13.57	3
11.3	10.37	3
11.3	11.93	3
11.3	12.13	3
11.3	13.01	3
11.3	12.43	3
11.3	14.23	3
11.3	13.76	3
11.3	14.88	3
11.3	13.93	3
11.3	13.26	3
11.3	12.24	3
11.3	12.27	3
11.4	13.2	3
11.4	14.49	3
11.4	13.66	3
11.5	9.73	3
11.5	11.68	3
11.5	10.15	3
11.5	16.41	3
11.5	14.94	3
11.5	12.76	3
11.5	11.55	3
11.5	12.1	3
11.5	14.64	3
11.5	13.38	3
11.6	14.33	3
11.6	13.73	3
11.6	12.98	3
11.6	15.95	3
11.7	14.5	3
11.7	16.73	3
11.7	15.26	3
11.7	15.46	3
11.7	14.26	3
11.7	13.92	3
11.7	16.22	3
11.8	16.09	3
11.8	16.47	3
11.8	15.27	3
11.8	17.47	3
11.9	15.5	3
11.9	15.75	3
11.9	14.93	3
11.9	16.3	3
11.9	17.88	3
12	14.16	3
12	15.72	3
12	18.09	3
12	16.09	3
12	16.99	3
12	16.34	3
12	16.56	3
12	20.83	3
12	14.74	3
12.1	15.6	3
12.1	17.44	3
12.1	17.2	3
12.1	17.78	3
12.1	15.58	3
12.2	17.19	3
12.2	13.76	3
12.3	17.78	3
12.3	16.36	3
12.4	18.43	3
12.5	13.86	3
12.5	19.37	3
12.5	22.31	3
12.5	19.08	3
12.5	13.94	3
12.6	20.75	3
12.6	19.55	3
12.7	19.18	3
12.7	19.1	3
12.7	19.89	3
12.7	21.79	3
12.7	21.14	3
12.8	18.93	3
12.8	20.07	3
13.1	22.93	3
13.2	22.02	3
13.2	22.71	3
13.3	22.07	3
13.3	28.33	3
13.4	26.4	3
13.5	25.12	3
14.2	28.8	3
